# Supplementary material for: Radiomic Analysis of Treatment Effect for Patients with Radiation Necrosis Treated with Pentoxifylline and Vitamin E
Source: Tomography. 2024 Sep 9;10(9):1501–12. doi: 10.3390/tomography10090110 (PMC11435669; doi:10.3390/tomography10090110)
Supplement: Supplementary file 1 [file tomography-10-00110-s001.zip]

Archive with 1 entries (1 files):
- tomography-3041306-supplementary.pdf
